# Supplementary material for: Single-Cell Multiomics Analysis for Drug Discovery
Source: Metabolites. 2021 Oct 25;11(11):729. doi: 10.3390/metabo11110729 (PMC8623556; doi:10.3390/metabo11110729)
Supplement: Supplementary file 1 [file metabolites-11-00729-s001.zip]

Archive with 1 entries (1 files):
- metabolites-1416930-supplementary.pdf
